# Supplementary material for: Genetic Diversity Analysis of 11 Macrobrachium rosenbergii Germplasms Based on Microsatellite Markers
Source: Animals (Basel). 2026 Jan 15;16(2):270. doi: 10.3390/ani16020270 (PMC12837990; doi:10.3390/ani16020270)
Supplement: Supplementary file 1 [file animals-16-00270-s001.zip]

Archive with 2 entries (2 files):
- Supplementary File S1.pdf
- Table S1.pptx
